# Supplementary material for: Perinatal Lead Exposure Promotes Sex-Specific Epigenetic Programming of Disease-Relevant Pathways in Mouse Heart
Source: Toxics. 2023 Jan 16;11(1):85. doi: 10.3390/toxics11010085 (PMC9860846; doi:10.3390/toxics11010085)
Supplement: Supplementary file 1 [file toxics-11-00085-s001.zip]

Archive with 2 entries (2 files):
- toxics-2078294-supplementary.pdf
- toxics-2078294-supplementary.xlsx
